# Supplementary material for: Children’s Physical Activity during COVID-19 in Ontario, Canada: Parents’ Perspectives
Source: Int J Environ Res Public Health. 2022 Nov 16;19(22):15061. doi: 10.3390/ijerph192215061 (PMC9691234; doi:10.3390/ijerph192215061)
Supplement: Supplementary file 1 [file ijerph-19-15061-s001.zip]

Archive with 1 entries (1 files):
- ijerph-2010576-supplementary.pdf
